# Supplementary material for: A new species of Phosocephala Townsend, 1908 (Diptera: Tachinidae) from Area de Conservación Guanacaste in northwestern Costa Rica
Source: Biodivers Data J. 2016 Apr 25;(4):e7863. doi: 10.3897/BDJ.4.e7863 (PMC4867709; doi:10.3897/BDJ.4.e7863)
Supplement: XML Treatment for Phosocephala [file BDJ.4.e7863-treatment1.xml]

<!DOCTYPE tp:taxon-treatment
  PUBLIC "-//TaxonX//DTD Taxonomic Treatment Publishing DTD v0 20100105//EN" "tax-treatment-NSO.dtd">
<tp:taxon-treatment xmlns:tp="http://www.plazi.org/taxpub"><tp:treatment-meta><mixed-citation publication-type="journal"><person-group><name><surname>Fleming</surname><given-names>AJ</given-names></name><name><surname>Wood</surname><given-names>D. Monty</given-names></name><name><surname>Smith</surname><given-names>M. Alex</given-names></name><name><surname>Janzen</surname><given-names>Daniel H</given-names></name><name><surname>Hallwachs</surname><given-names>Winnie</given-names></name><name><surname>Dapkey</surname><given-names>Tanya</given-names></name></person-group><article-title>A new species of <italic><tp:taxon-name><tp:taxon-name-part taxon-name-part-type="genus">Phosocephala</tp:taxon-name-part></tp:taxon-name></italic> Townsend, 1908 (<tp:taxon-name><tp:taxon-name-part taxon-name-part-type="order">Diptera</tp:taxon-name-part></tp:taxon-name>: <tp:taxon-name><tp:taxon-name-part taxon-name-part-type="family">Tachinidae</tp:taxon-name-part></tp:taxon-name>) from Area de Conservación Guanacaste in northwestern Costa Rica</article-title><source>Biodivers Data J</source><day>25</day><month>4</month><year>2016</year><volume>2016</volume><issue>4</issue><pub-id pub-id-type="doi">10.3897/BDJ.4.e7863</pub-id></mixed-citation></tp:treatment-meta><tp:nomenclature><tp:taxon-name>
            <tp:taxon-name-part taxon-name-part-type="genus">Phosocephala</tp:taxon-name-part>
          </tp:taxon-name><tp:taxon-authority>Townsend, 1908</tp:taxon-authority><tp:nomenclature-citation-list><tp:nomenclature-citation><tp:taxon-name>
                <tp:taxon-name-part taxon-name-part-type="genus">Phosocephala</tp:taxon-name-part>
              </tp:taxon-name><comment><bold><italic><tp:taxon-name><tp:taxon-name-part taxon-name-part-type="genus">Phosocephala</tp:taxon-name-part></tp:taxon-name></italic> Townsend, 1908</bold></comment></tp:nomenclature-citation><tp:nomenclature-citation><tp:taxon-name>
                <tp:taxon-name-part taxon-name-part-type="genus">Phosocephala</tp:taxon-name-part>
              </tp:taxon-name><comment> Townsend, 1908: 69. Type species: <italic><tp:taxon-name><tp:taxon-name-part taxon-name-part-type="genus">Phosocephala</tp:taxon-name-part> <tp:taxon-name-part taxon-name-part-type="species">metallica</tp:taxon-name-part></tp:taxon-name></italic> Townsend, 1908, by original designation.</comment></tp:nomenclature-citation><tp:nomenclature-citation><tp:taxon-name>
                <tp:taxon-name-part taxon-name-part-type="genus">Phosocephala</tp:taxon-name-part>
              </tp:taxon-name><tp:type-species><tp:taxon-name><tp:taxon-name-part taxon-name-part-type="genus">Phosocephala</tp:taxon-name-part> <tp:taxon-name-part taxon-name-part-type="species">metallica</tp:taxon-name-part></tp:taxon-name></tp:type-species><comment> Townsend, 1908<xref ref-type="bibr" rid="B2663114">Townsend 1908</xref>: 69. </comment></tp:nomenclature-citation></tp:nomenclature-citation-list></tp:nomenclature><tp:treatment-sec sec-type="Description"><title>Description</title><p><italic><tp:taxon-name><tp:taxon-name-part taxon-name-part-type="genus">Phosocephala</tp:taxon-name-part></tp:taxon-name></italic> belongs to the tribe <tp:taxon-name><tp:taxon-name-part taxon-name-part-type="tribe">Tachinini</tp:taxon-name-part></tp:taxon-name>. The tribe <tp:taxon-name><tp:taxon-name-part taxon-name-part-type="tribe">Tachinini</tp:taxon-name-part></tp:taxon-name> is defined by the presence ofthe following characters: first flagellomere elongate, bean-shaped; prosternum bare; upper side of calypter bare; first postsutural supra-alar bristle at least as long and stout as first postsutural dorsocentral bristle; hind coxa setose.</p><p>The following redescription applies to both males and females, which differ only very slightly; any differences between the sexes are noted. <bold>Head:</bold> bright yellow to dark orange, about as wide as thorax; width of frons greater than 1/2 of head width; head flattened laterally, approximately 2x longer than wide; frontal bristles not descending beyond middle of pedicel, upper two pairs of frontal bristles strong and reclinate; fronto-orbital plate with 2 pairs of strong proclinate orbital bristles; 2 pairs of reclinate vertical bristles; ocellar bristles well developed, proclinate and strongly divergent; fronto-orbital plate haired; frons concolorous with parafrontal, only differentiated by its lack of hairs; parafacial densely haired, though these hairs are not obvious unless viewed under varying angles of light; facial carina flat or absent; antennal grooves only slightly distinguishable; palpus entirely absent; eyes bare; first flagellomere approximately 2x as long as pedicel, brilliant orange, with hints of darkbrown; arista bare; gena from 0.3x to 0.5x height of eye (longer in females), and densely haired with short black to yellow-orange hairs. <bold>Thorax:</bold> thorax shiny metallic black over 90% of its surface, with a dense shiny golden pollinosity along the anterior edge; 4 gray pruinose thoracic vittae only visible under certain angles of light; prosternum bare; proepisternum bare; postpronotum translucent yellow, contrasting with remainder of scutellum, which is a metallic black; 5–7 meral bristles; anepimeron with 2 strong bristles; katepisternum bearing 3–4 bristles; anepisternum with 7 bristles along posterior fringe; 3 postsutural supra-alar bristles; 3 dorsocentral bristles; 2–3 pairs of lateral scutellar bristles and 1 pair of subapical scutellar bristles; apical scutellar bristles weak and convergent; scutellum with overall dark brown ground color, covered in a silver pollinosity. Wings distinctly smoky gray; wingvein R4+5 bearing only 2–3 bristles at base. <bold>Legs:</bold> entirely yellow, hirsute; posterior margin of metacoxa with 2–3 small, almost inconspicuous blond hairs; protibia with anterodorsal row of regularly spaced setae upper all equal in length, basal bristle 2X as long as the rest; claws and pulvilli short and thin, almost as long as 5th tarsomere. Mesotibia with 5 strong anterodorsal bristles, 2 anterior bristles almost 2/3 length of mesotibia, 2 posterodorsal bristles, and 1 ventral bristle. Metatibia with irregular row of anterodorsal setae, 4–5 posterodorsal and 2 anterior setae. <bold>Abdomen:</bold> subequal in length and width to thorax; mid-dorsal depression on T1+2 shallow and wide, extending almost to hind margin of tergite; anterior margins of tergites with narrow bands of thin silver pollinosity; median marginal bristles present on T3, and a row of marginal bristles on T4 and T5; discal bristles absent from all tergites; ground color of abdomen ranging from a deep blackish-burgundy, appearing shiny black when viewed from a distance, to a deep reddish-brown.</p></tp:treatment-sec><tp:treatment-sec sec-type="Species previously included"><title>Species previously included</title><p><italic><tp:taxon-name><tp:taxon-name-part taxon-name-part-type="species">metallica</tp:taxon-name-part></tp:taxon-name></italic> Townsend, 1908: 72 (<italic><tp:taxon-name><tp:taxon-name-part taxon-name-part-type="genus">Phosocephala</tp:taxon-name-part></tp:taxon-name></italic>). Holotype female (USNM), by original designation [examined by DMW]. Type locality: Costa Rica, Tucurrique</p></tp:treatment-sec><ref-list><ref id="B2663114"><element-citation xmlns:xlink="http://www.w3.org/1999/xlink" publication-type="article" xlink:type="simple"><person-group person-group-type="author"><name name-style="western"><surname>Townsend</surname><given-names>C. H.T.</given-names></name></person-group><year>1908</year><article-title>The taxonomy of the muscoidean flies, including descriptions of new genera and species</article-title><source>Smithsonian Miscellaneous Collections</source><volume>LI</volume><fpage>1</fpage><lpage>138</lpage></element-citation></ref></ref-list></tp:taxon-treatment>
